# Supplementary material for: Translational coupling via termination-reinitiation in archaea and bacteria
Source: Nat Commun. 2019 Sep 5;10:4006. doi: 10.1038/s41467-019-11999-9 (PMC6728339; doi:10.1038/s41467-019-11999-9)
Supplement: Supplementary file 6 — Source Data [file 41467_2019_11999_MOESM6_ESM.xlsx]

## Sheet: Protein level
Figure 4
B and D
genpair	stopcodon	protein concentration
		biological replicates [mg/mL]			average	sd
		1	2	3
glnPQ	-	0.71	0.5	0.42	0.543333	0.149778
	+	2.49	2.29	2.29	2.35667	0.11547
cna/ con.hyp.prot	-	7.05	4.3	6.74	6.03	1.50622
	+	6.79	3.93	6.26	5.66	1.52148
h.p./con.hyp.prot	-	6.79	4.5	7.3	6.19667	1.49132
	+	11.8	6.06	9.27	9.04333	2.87671
rps17rpl14	-	5.54	3.27	5.16	4.65667	1.21583
	+	5.05	3.88	6.23	5.05333	1.175
ureBC	-	1.85	0.95	0.95	1.25	0.519615
	+	1.99	1.91	1.46	1.78667	0.285715
a.b.P.hom1	-	1.99	1.22	1.1	1.43667	0.482942
	+	1.75	2	1.21	1.65333	0.403774
rpl30/15	-	1.37	1.89	1.19	1.48333	0.363501
	+	1.37	1.67	1.07	1.37	0.3
rpl5rps15	-	2.72	1.48	1.24	1.81333	0.794313
	+	2.42	1.88	1.57	1.95667	0.430155
flgA1A2	-	1.69	1.36	0.85	1.3	0.423202
	+	1.98	1.6	1.79	1.79	0.19
Figure 4
F and G
Reporter	genpair	stop codon	protein concentration
			biological replicates [mg/mL]			average	sd
			1	2	3
GlpD	hyfHI	-	1.48	1.2	1.59	1.42333	0.20108
		+	0.944	1.1	1.05	1.03133	0.0796576
	astDB	-	2.37	2.85	2.5	2.57333	0.248261
		+	2.09	2.78	1.88	2.25	0.47085
	bioBF	-	2.46	3.07	2.63	2.72	0.314802
		+	3.14	3.15	2	2.76333	0.661085
	ybdH/ynbE	-	1.3	1	1.1	1.13333	0.152753
		+	0.9	0.9	1.1	0.966667	0.11547
	menDH	-	2.38	2.65	1.97	2.33333	0.342394
		+	2.65	3.84	3.3	3.26333	0.595847
GusA	hyfHI	-	1.55	1.72	1.71	1.66	0.0953939
		+	1.77	1.6	1.13	1.5	0.331512
	astDB	-	2.3	2.69	2.75	2.58	0.244336
		+	1.88	2.53	1.99	2.13333	0.347898
	bioBF	-	3.1	2.73	1.86	2.56333	0.636579
		+	2.37	2.77	2.01	2.38333	0.380175
	ybdH/ynbE	-	2	1.8	2	1.93333	0.11547
		+	1.8	1.7	1.7	1.73333	0.057735
	menDH	-	2.32	2.68	1.57	2.19	0.566304
		+	1.94	2.84	2.59	2.45667	0.464579
Figure 5
B and D
genpair	SD-sequence	protein concentration
		biological replicates [mg/mL]			average	sd
		1	2	3
glnPQ	+	2.06	1.98	2.25	2.09667	0.138684
	-	2.35	2.37	3.1	2.60667	0.427356
cna/ con.hyp.prot	+	2.76	2.67	2.56	2.66333	0.100167
	-	2.67	2.74	3.33	2.91333	0.362537
h.p./con.hyp.prot	+	2.33	2.36	2.62	2.43667	0.159478
	-	2.55	2.25	2.8	2.53333	0.275379
ureBC	+	5.14	4.85	6.23	5.40667	0.727622
	-	5.56	5.41	7.15	6.04	0.96421
a.b.P.hom1	+	6.04	5.21	6.33	5.86	0.581292
	-	5.7	5.39	5.52	5.53667	0.155671
rpl30/15	+	2.66	2.66	2.97	2.76333	0.178979
	-	2.53	5.14	3.32	3.66333	1.33844
rpl5rps15	+	2.97	3.18	3.34	3.16333	0.185562
	-	2.59	2.46	2.52	2.52333	0.0650641
Figure 5
F and G
Reporter	genpair	SD-sequence	protein concentration
			biological replicates [mg/mL]			average	sd
			1	2	3
GlpD	hyfHI	+	3.99	4.07	3.82	3.96	0.127671
		-	4.17	3.87	3.99	4.01	0.150997
	astDB	+	2.91	3.08	2.93	2.97333	0.0929157
		-	3.03	2.83	3.09	2.98333	0.136137
	bioBF	+	2.06	2.3	2.31	2.22333	0.141539
		-	2.2	2.23	2.4	2.27667	0.107858
	ybdH/ynbE	+	2.71	3.05	3.58	3.11333	0.438444
		-	2.63	2.26	3.18	2.69	0.462925
	menDH	+	4.96	5	3.71	4.55667	0.733508
		-	5.01	5.18	5.17	5.12	0.0953939
GusA	hyfHI	+	4.2	4.11	3.84	4.05	0.18735
		-	3.9	4.03	3.89	3.94	0.0781025
	astDB	+	2.82	2.84	2.92	2.86	0.052915
		-	2.78	2.8	2.95	2.84333	0.0929157
	bioBF	+	2.23	1.99	2.08	2.1	0.121244
		-	1.94	1.99	2.06	1.99667	0.0602771
	ybdH/ynbE	+	2.95	2.97	2.93	2.95	0.02
		-	3.36	2.4	3.41	3.05667	0.569239
	menDH	+	4.96	4.99	4.66	4.87	0.182483
		-	5.14	5.1	4.97	5.07	0.0888819

## Sheet: Enzyme activity
Figure 4
B and D
genpair	stopcodon	enzyme activity
		biological replicates [pkat/mg]			average	sd
		1	2	3
glnPQ	-	0.324716	0.414912	0.64506	0.461563	0.165189
	+	-0.0510823	-0.115913	-0.151518	-0.106171	0.0509218
cna/ con.hyp.prot	-	0.0767501	0.188673	0.146664	0.137362	0.0565381
	+	-0.0748028	0.0459045	0.0138912	-0.00500235	0.0625323
h.p./con.hyp.prot	-	0.0133159	0.0611889	0.0854511	0.0533186	0.036706
	+	-0.107864	0.00121461	-0.00601872	-0.0375561	0.0609959
rps17rpl14	-	0.222667	0.406236	0.326167	0.318357	0.0920335
	+	-0.0588959	0.0299122	0.015065	-0.00463957	0.0475702
ureBC	-	0.242218	0.218169	0.163346	0.207911	0.0404239
	+	0.0167029	0.0066141	0.0171267	0.0134812	0.00595089
a.b.P.hom1	-	0.252591	0.173557	0.130411	0.18552	0.0619624
	+	0.0290515	0.00280748	0.0436593	0.0251728	0.0207003
rpl30/15	-	0.370841	0.347168	0.177049	0.298353	0.105717
	+	0.0408786	0.00830669	0.0605732	0.0365862	0.0263963
rpl5rps15	-	0.296712	0.337675	0.18648	0.273622	0.0781976
	+	0.00581182	-0.0173213	0.00956446	-0.000648325	0.0145606
flgA1A2	-	0.0436848	0.032402	0.0484012	0.041496	0.0082211
	+	0.0436848	0.032402	0.0484012	0.041496	0.0082211
Figure 4
F and G
Reporter	genpair	enzyme activity
		stop codon	biological replicates [pkat/mg]			average	sd
			1	2	3
GlpD	hyfHI	-	0.861	0.821	0.789	0.823667	0.036074
		+	1.218	1.155	1.134	1.169	0.043715
	astDB	-	0.344567	0.353403	0.360079	0.352683	0.00778067
		+	0.29197	0.369127	0.352907	0.338001	0.0406806
	bioBF	-	1.14285	1.47014	1.12085	1.24461	0.195621
		+	1.36903	1.17737	1.11985	1.22208	0.130468
	ybdH/ynbE	-	0.917091	1.52145	1.37767	1.27207	0.315715
		+	0.43821	0.493677	0.435797	0.455895	0.0327423
	menDH	-	0.366666	0.413537	0.516612	0.432272	0.0767083
		+	0.606908	0.596598	0.66336	0.622289	0.0359407
GusA	hyfHI	-	0.659	0.561	0.717	0.645667	0.0788501
		+	0.001	0.001	0.001	0.001	0
	astDB	-	1.85749	2.03415	1.64802	1.84655	0.193298
		+	0.172587	0.119269	0.13712	0.142992	0.0271397
	bioBF	-	0.868672	1.12855	1.00278	1	0.12996
		+	0.662355	0.801808	0.556904	0.673689	0.122845
	ybdH/ynbE	-	1.33644	0.958529	1.22699	1.17398	0.19445
		+	0.0123134	0.00514765	0.0125991	0.01002	0.00422202
	menDH	-	1.18257	1.17934	1.32868	1.2302	0.0853061
		+	1.31472	0.840773	1.16545	1.10698	0.242323
Figure 5
B and D
genpair	SD-sequence	enzyme activity
		biological replicates [pkat/mg]			average	sd
		1	2	3
glnPQ	+	0.189	0.283	0.289	0.253667	0.0560833
	-	0.082	0.052	0.087	0.0736667	0.0189297
cna/ con.hyp.prot	+	0.220307	0.203327	0.192536	0.20539	0.0139999
	-	0.13958	0.13539	0.126449	0.133806	0.00670741
h.p./con.hyp.prot	+	0.0498432	0.0406294	0.0420771	0.0441832	0.00495481
	-	0.00527757	0.0117577	0.0157263	0.0109205	0.00527444
ureBC	+	0.166519	0.156748	0.19932	0.174196	0.0223003
	-	0.0624482	0.0841375	0.0974826	0.0813561	0.017682
a.b.P.hom1	+	0.137094	0.153314	0.135342	0.141917	0.00990897
	-	0.0582576	0.0565591	0.0370166	0.0506111	0.0118038
rpl30/15	+	0.326759	0.306767	0.385157	0.339561	0.0407329
	-	0.473234	0.526197	0.645022	0.548151	0.0879729
rpl5rps15	+	0.328477	0.343513	0.404811	0.358933	0.0404363
	-	0.952922	0.877658	0.954527	0.928369	0.0439247
Figure 5
F and G
Reporter	genpair	SD-sequence	enzyme activity
			biological replicates [pkat/mg]			average	sd
			1	2	3
GlpD	hyfHI	+	1.75306	1.21715	0.926265	1.29883	0.419404
		-	0.563088	0.445107	0.397838	0.468678	0.085109
	astDB	+	0.344567	0.353403	0.360079	0.352683	0.00778067
		-	0.29197	0.369127	0.352907	0.338001	0.0406806
	bioBF	+	0.918238	1.1812	0.90056	1	0.157174
		-	1.09996	0.945972	0.899759	0.981898	0.104827
	ybdH/ynbE	+	0.917091	1.52145	1.37767	1.27207	0.315715
		-	0.43821	0.493677	0.435797	0.455895	0.0327423
	menDH	+	0.366666	0.413537	0.516612	0.432272	0.0767083
		-	0.606908	0.596598	0.66336	0.622289	0.0359407
GusA	hyfHI	+	4.08224	6.146	8.54839	6.25888	2.23521
		-	1.48955	1.16473	1.50276	1.38568	0.19146
	astDB	+	1.85749	2.03415	1.64802	1.84655	0.193298
		-	0.172587	0.119269	0.13712	0.142992	0.0271397
	bioBF	+	0.9312	1.20978	1.07496	1.07198	0.139315
		-	0.710032	0.859523	0.596991	0.722182	0.131687
	ybdH/ynbE	+	1.33644	0.958529	1.22699	1.17398	0.19445
		-	0.0123134	0.00514765	0.0125991	0.01002	0.00422202
	menDH	+	1.18257	1.17934	1.32868	1.2302	0.0853061
		-	1.31472	0.840773	1.16545	1.10698	0.242323

## Sheet: Transcript level
Figure 4
B and D
genpair	stopcodon	transkript level
		biological replicates [arbitrary units]			average	sd
		1	2	3
glnPQ	-	1.07333	1.24247	0.684201	1	0.286267
	+	1.25208	1.72217	2.26472	1.74632	0.506751
cna/ con.hyp.prot	-	0.594886	1.28388	1.12123	1	0.360141
	+	0.51282	1.03698	0.668158	0.739319	0.269228
h.p./con.hyp.prot	-	1.36648	1.0073	0.62622	1	0.370186
	+	1.39359	1.02139	0.354537	0.923169	0.526441
rps17rpl14	-	0.996187	1.35234	0.651474	1	0.350448
	+	0.592166	0.519961	0.535668	0.549265	0.0379741
ureBC	-	1.02877	1.0044	0.966829	1	0.0312029
	+	0.912135	0.784431	0.768492	0.821686	0.0787357
a.b.P.hom1	-	1.11008	0.95466	0.935262	1	0.0958222
	+	1.17556	1.04061	0.984562	1.06691	0.0981747
rpl30/15	-	1.17685	0.855489	0.967665	1	0.1631
	+	1.52012	1.18035	1.69316	1.46455	0.260883
rpl5rps15	-	0.927999	1.09401	0.977989	1	0.085167
	+	0.468949	0.24416	0.241665	0.318258	0.130508
flgA1A2	-	1.21832	0.995207	0.786476	1	0.215961
	+	0.424012	0.561346	0.675192	0.553517	0.125773
Figure 4
F and G
Reporter	genpair	stop codon	transkript level
			biological replicates [arbitrary units]			average	sd
			1	2	3
GlpD	hyfHI	-	0.934418	1.03691	1.02867	1	0.0569446
		+	0.242945	0.307062	0.488629	0.346212	0.127435
	astDB	-	0.857821	1.05339	1.08879	1	0.124396
		+	0.371361	0.416595	0.841075	0.54301	0.259121
	bioBF	-	0.654069	1.30722	1.03871	1	0.328292
		+	0.521441	0.583466	0.57	0.558302	0.0326251
	ybdH/ynbE	-	1.12353	0.876475	0.99	0.996667	0.12366
		+	0.579227	0.837662	0.482688	0.633192	0.183537
	menDH	-	1.40326	0.652412	0.94433	1	0.378506
		+	1.55752	3.02437	1.71651	2.09947	0.804927
GusA	hyfHI	-	0.893962	1.00706	1.09898	1	0.102689
		+	0.304375	0.291068	0.294717	0.29672	0.00687626
	astDB	-	0.918384	1.10287	0.978746	1	0.0940614
		+	0.656867	0.645198	0.836251	0.712772	0.107095
	bioBF	-	0.9	1.13	0.96	0.996667	0.119304
		+	0.6269	0.847703	0.946	0.806867	0.163422
	ybdH/ynbE	-	1.18	0.87	0.956	1.002	0.160037
		+	0.773107	0.982797	0.53	0.761968	0.226604
	menDH	-	1.29072	0.667429	1.04185	1	0.313748
		+	1.93329	2.88509	2.97885	2.59908	0.578493
Figure 5
B and D
genpair	SD-sequence	transkript level
		biological replicates [arbitrary units]			average	sd
		1	2	3
glnPQ	+	0.759036	1.15663	1.08434	1	0.211788
	-	0.849398	1.24699	0.722892	0.939759	0.273483
cna/ con.hyp.prot	+	1.00657	0.963047	1.03038	1	0.0341437
	-	0.743509	0.714015	1.19132	0.882947	0.267462
h.p./con.hyp.prot	+	1.02457	0.917392	1.05804	1	0.0734719
	-	1.13674	1.36986	1.45418	1.32026	0.164431
ureBC	+	1.00414	1.04774	0.948122	1	0.0499375
	-	0.928368	0.869152	0.89739	0.898303	0.0296185
a.b.P.hom1	+	1.03347	0.967549	0.998983	1	0.0329716
	-	1.11782	1.16635	1.05546	1.11321	0.0555909
rpl30/15	+	1.00414	1.04774	0.948122	1	0.0499375
	-	0.928368	0.869152	0.89739	0.898303	0.0296185
rpl5rps15	+	0.845667	1.2518	0.902529	1	0.219914
	-	3.26052	3.44088	4.62652	3.77597	0.742099
Figure 5
F and G
Reporter	genpair	SD-sequence	transkript level
			biological replicates [arbitrary units]			average	sd
			1	2	3
GlpD	hyfHI	+	1.02919	1.18185	0.788958	1	0.198067
		-	1.11439	0.865827	0.7735	0.917906	0.176312
	astDB	+	0.857821	1.05339	1.08879	1	0.124396
		-	0.371361	0.416595	0.841075	0.54301	0.259121
	bioBF	+	0.654069	1.30722	1.03871	1	0.328292
		-	0.521441	0.583466	0.56	0.554969	0.031317
	ybdH/ynbE	+	1.12353	0.876475	0	0.666667	0.590417
		-	0.579227	0.837662	0.482688	0.633192	0.183537
	menDH	+	1.40326	0.652412	0.94433	1	0.378506
		-	1.55752	3.02437	1.71651	2.09947	0.804927
GusA	hyfHI	+	1.11104	1.2701	0.618862	1	0.339521
		-	0.928191	1.1842	1.12244	1.07828	0.133598
	astDB	+	0.918384	1.10287	0.978746	1	0.0940614
		-	0.656867	0.645198	0.836251	0.712772	0.107095
	bioBF	+	0.903297	1.13041	0.966298	1	0.117245
		-	0.637464	0.861987	0.76	0.75315	0.112418
	ybdH/ynbE	+	1.15309	0.846908	0	0.666667	0.597303
		-	0.773107	0.982797	0.528139	0.761348	0.227557
	menDH	+	1.29072	0.667429	1.04185	1	0.313748
		-	1.93329	2.88509	2.97885	2.59908	0.578493

## Sheet: Translation efficiency norm.
Figure 4
B and D
genpair	stopcodon	normalized translation efficiency
		biological replicates [arbitrary units]			average	sd
		1	2	3
glnPQ	-	1.02418	0.843269	1.13255	1	0.146149
	+	-0.0768616	-0.165753	-0.0964252	-0.113013	0.0467099
cna/ con.hyp.prot	-	0.951501	1.0838	0.964701	1	0.0728705
	+	-1.07576	0.326474	0.153329	-0.198653	0.764517
h.p./con.hyp.prot	-	0.141264	0.880602	1.97813	1	0.924238
	+	-1.12204	0.017239	-0.246098	-0.4503	0.596459
rps17rpl14	-	0.654475	0.879571	1.46595	1	0.41893
	+	-0.291219	0.168444	0.0823476	-0.0134758	0.244354
ureBC	-	1.1363	1.04831	0.815389	1	0.165822
	+	0.0883766	0.0425624	0.127687	0.0862088	0.0426038
a.b.P.hom1	-	1.25384	0.973239	0.772923	1	0.241572
	+	0.207691	0.0276102	0.379594	0.204965	0.176008
rpl30/15	-	1.13883	1.37303	0.488141	1	0.458489
	+	0.157794	0.0149289	0.155361	0.109361	0.0817899
rpl5rps15	-	1.17109	1.13052	0.698391	1	0.261987
	+	0.152338	0.0217626	0.152338	0.108813	0.0753879
flgA1A2	-	0.827738	0.751591	1.42067	1	0.366296
	+	0.36717	-0.723222	-0.739003	-0.365019	0.634143
Figure 4
F and G
Reporter	genpair	stop codon	normalized translation efficiency
			biological replicates [arbitrary units]			average	sd
			1	2	3
GlpD	hyfHI	-	1.11454	0.95771	0.927754	1	0.100315
		+	6.06416	4.54976	2.80715	4.47369	1.62984
	astDB	-	1.12843	0.942493	0.929077	1	0.111426
		+	2.20872	2.4892	1.17875	1.95889	0.69002
	bioBF	-	1.32672	0.853933	0.819343	1	0.283479
		+	1.99353	1.53219	1.49176	1.67249	0.278758
	ybdH/ynbE	-	0.620932	1.32048	1.05858	1	0.353436
		+	0.575504	0.44832	0.686805	0.57021	0.11933
	menDH	-	0.543529	1.3185	1.13797	1	0.405491
		+	0.810546	0.410332	0.803884	0.674921	0.229165
GusA	hyfHI	-	1.13605	0.858494	1.00545	1	0.138859
		+	0.00506316	0.00529465	0.0052291	0.00519563	0.000119316
	astDB	-	1.09312	0.996841	0.910037	1	0.0915839
		+	0.142003	0.0999082	0.08862	0.110177	0.028134
	bioBF	-	0.962474	0.995903	1.04162	1	0.0397331
		+	1.05358	0.943197	0.587036	0.861272	0.243824
	ybdH/ynbE	-	0.965868	0.939587	1.09454	1	0.0829256
		+	0.0135828	0.00446679	0.0202728	0.0127741	0.00793397
	menDH	-	0.694359	1.33913	0.966511	1	0.323688
		+	0.515376	0.220855	0.296506	0.344246	0.152954
Figure 5
B and D
genpair	SD-sequence	normalized translation efficiency
		biological replicates [arbitrary units]			average	sd
		1	2	3
glnPQ	+	0.982637	0.965577	1.05179	1	0.0456516
	-	0.380975	0.164564	0.474941	0.34016	0.159163
cna/ con.hyp.prot	+	1.06444	1.0268	0.908767	1	0.0812207
	-	0.913007	0.922178	0.516208	0.783798	0.231785
h.p./con.hyp.prot	+	1.09976	1.0012	0.89904	1	0.100367
	-	0.104956	0.194036	0.24448	0.181157	0.0706478
ureBC	+	0.946416	0.853809	1.19978	1	0.179099
	-	0.383895	0.552467	0.619952	0.518771	0.121583
a.b.P.hom1	+	0.932893	1.11434	0.952764	1	0.0995207
	-	0.366515	0.341023	0.246641	0.31806	0.06315
rpl30/15	+	0.952952	0.85742	1.18963	1	0.171029
	-	1.49277	1.77292	2.1049	1.7902	0.306428
rpl5rps15	+	1.0485	0.740747	1.21075	1	0.238727
	-	0.788923	0.688525	0.556926	0.678125	0.116348
Figure 5
F and G
Reporter	genpair	SD-sequence	normalized translation efficiency
			biological replicates [arbitrary units]			average	sd
			1	2	3
GlpD	hyfHI	+	1.3076	0.7906	0.901795	1	0.272133
		-	0.387894	0.394647	0.39484	0.39246	0.00395538
	astDB	+	1.12843	0.942493	0.929077	1	0.111426
		-	2.20872	2.4892	1.17875	1.95889	0.69002
	bioBF	+	1.32672	0.853933	0.819343	1	0.283479
		-	1.99353	1.53219	1.5184	1.68137	0.270422
	ybdH/ynbE	+	0.679815	1.4457	0.874481	1	0.398074
		-	0.630078	0.490834	0.751934	0.624282	0.130646
	menDH	+	0.543529	1.3185	1.13797	1	0.405491
		-	0.810546	0.410332	0.803884	0.674921	0.229165
GusA	hyfHI	+	0.493712	0.650218	1.85607	1	0.745497
		-	0.355353	0.217792	0.29646	0.289869	0.0690169
	astDB	+	1.09312	0.996841	0.910037	1	0.0915839
		-	0.142003	0.0999082	0.08862	0.110177	0.028134
	bioBF	+	0.96238	0.999096	1.03852	1	0.0380799
		-	1.03982	0.930874	0.733311	0.901334	0.155374
	ybdH/ynbE	+	1.03458	1.01029	0.955129	1	0.0407123
		-	0.0142172	0.00467545	0.0212945	0.0133957	0.00833994
	menDH	+	0.694359	1.33913	0.966511	1	0.323688
		-	0.515376	0.220855	0.296506	0.344246	0.152954
